# Supplementary material for: Discovering paracrine regulators of cell type composition from spatial transcriptomics using SPER
Source: Bioinform Adv. 2026 Jan 19;6(1):vbag011. doi: 10.1093/bioadv/vbag011 (PMC12895071; doi:10.1093/bioadv/vbag011)
Supplement: vbag011_Supplementary_Data [file vbag011_supplementary_data.zip]

Archive with 2 entries (2 files):
- Supplementary_Table2.xlsx
- Supplementary_Figures.docx
