# Supplementary material for: Discovering paracrine regulators of cell type composition from spatial transcriptomics using SPER
Source: Bioinform Adv. 2026 Jan 19;6(1):vbag011. doi: 10.1093/bioadv/vbag011 (PMC12895071; doi:10.1093/bioadv/vbag011)
Supplement: vbag011_Supplementary_Data [file vbag011_supplementary_data.zip › Supplementary_Table2.xlsx]

## Sheet: SPER_paracrine_signals
Putative_ligand	Target_cell_type	SPER_score	Known_paracrine_interaction	SPER_receptor	Receptor_fraction	Score_rank
SLC40A1	AT2	6.1322	FALSE	NA	NA	NA
NUSAP1	AT2	5.9112	FALSE	NA	NA	NA
PLVAP	AT2	5.5673	FALSE	NA	NA	NA
MS4A2	AT2	5.5581	FALSE	NA	NA	NA
PDLIM3	AT2	5.3278	FALSE	NA	NA	NA
SAA1	AT2	5.2715	FALSE	NA	NA	NA
ABCC8	AT2	5.2531	FALSE	NA	NA	NA
CXCR4	AT2	5.2235	FALSE	NA	NA	NA
CAPS	AT2	5.0358	FALSE	NA	NA	NA
SCUBE1	AT2	4.8459	FALSE	NA	NA	NA
NR2F1	AT2	4.8419	FALSE	NA	NA	NA
S1PR5	AT2	4.7309	FALSE	NA	NA	NA
PTPN22	AT2	4.6703	FALSE	NA	NA	NA
NPR3	AT2	4.5864	FALSE	NA	NA	NA
SLCO4A1	AT2	4.5727	FALSE	NA	NA	NA
CCR2	AT2	4.4619	FALSE	NA	NA	NA
MUC16	AT2	4.4591	FALSE	NA	NA	NA
BASP1	AT2	4.3908	FALSE	NA	NA	NA
KCNH2	AT2	4.2341	FALSE	NA	NA	NA
FBN1	AT2	4.2068	TRUE	ITGB6	0.6151	20
CD7	AT2	4.1532	FALSE	NA	NA	NA
SIGLEC6	AT2	4.1439	FALSE	NA	NA	NA
LST1	AT2	4.143	FALSE	NA	NA	NA
CCDC80	AT2	4.1387	FALSE	NA	NA	NA
VCAN	AT2	4.1168	FALSE	NA	NA	NA
GJC1	AT2	4.081	FALSE	NA	NA	NA
CFD	AT2	4.0756	FALSE	NA	NA	NA
MDGA1	AT2	4.0565	FALSE	NA	NA	NA
DERL3	AT2	4.0288	FALSE	NA	NA	NA
SCNN1G	AT2	4.0166	FALSE	NA	NA	NA
CCNO	AT2	3.981	FALSE	NA	NA	NA
MAOB	AT2	3.9369	FALSE	NA	NA	NA
KIR3DL2	AT2	3.9232	FALSE	NA	NA	NA
MS4A8	AT2	3.9012	FALSE	NA	NA	NA
CR2	AT2	3.9005	FALSE	NA	NA	NA
RGS1	AT2	3.8678	FALSE	NA	NA	NA
ADGRL4	AT2	3.8542	FALSE	NA	NA	NA
SEPT1	AT2	3.842	FALSE	NA	NA	NA
IGFBP5	AT2	3.7832	FALSE	NA	NA	NA
LINC01088	AT2	3.7659	FALSE	NA	NA	NA
RNF157	AT2	3.7333	FALSE	NA	NA	NA
CXCL14	AT2	3.6895	FALSE	NA	NA	NA
DNAH7	AT2	3.6518	FALSE	NA	NA	NA
COMP	AT2	3.6317	TRUE	CD36	0.3499	44
IL7R	AT2	3.624	FALSE	NA	NA	NA
IL2RA	AT2	3.6148	FALSE	NA	NA	NA
IL2	AT2	3.6144	FALSE	NA	NA	NA
C1QA	AT2	3.6123	FALSE	NA	NA	NA
SLC7A5	AT2	3.6078	FALSE	NA	NA	NA
APBA2	AT2	3.6016	FALSE	NA	NA	NA
TTC34	AT2	3.557	FALSE	NA	NA	NA
TAF4B	AT2	3.5488	FALSE	NA	NA	NA
FYN	AT2	3.536	FALSE	NA	NA	NA
CD34	AT2	3.5341	FALSE	NA	NA	NA
CDHR3	AT2	3.5289	FALSE	NA	NA	NA
GNG2	AT2	3.5153	FALSE	NA	NA	NA
LRRC32	AT2	3.5075	FALSE	NA	NA	NA
SNCG	AT2	3.4962	FALSE	NA	NA	NA
NOTCH3	AT2	3.4803	FALSE	NA	NA	NA
CP	AT2	3.4774	TRUE	SLC40A1	0.0784	60
ZAP70	AT2	3.4696	FALSE	NA	NA	NA
FDCSP	AT2	3.4595	FALSE	NA	NA	NA
SERPINE1	AT2	3.4454	FALSE	NA	NA	NA
CPE	AT2	3.4271	FALSE	NA	NA	NA
PLAC9	AT2	3.4266	FALSE	NA	NA	NA
ZFAND2A	AT2	3.4043	FALSE	NA	NA	NA
CEACAM6	AT2	3.404	FALSE	NA	NA	NA
IL12RB1	AT2	3.3883	FALSE	NA	NA	NA
GPR65	AT2	3.3798	FALSE	NA	NA	NA
LTBP1	AT2	3.3795	FALSE	NA	NA	NA
C12orf75	AT2	3.3751	FALSE	NA	NA	NA
TNFRSF13C	AT2	3.3734	FALSE	NA	NA	NA
WFDC1	AT2	3.3635	FALSE	NA	NA	NA
TNFSF14	AT2	3.3586	FALSE	NA	NA	NA
CHI3L2	AT2	3.355	FALSE	NA	NA	NA
CCL17	AT2	3.3527	FALSE	NA	NA	NA
ROPN1L	AT2	3.3525	FALSE	NA	NA	NA
VNN3	AT2	3.3442	FALSE	NA	NA	NA
HIST1H2BF	AT2	3.3424	FALSE	NA	NA	NA
AC010976.2	AT2	3.3422	FALSE	NA	NA	NA
DOC2A	AT2	3.3397	FALSE	NA	NA	NA
ENPP2	AT2	3.3332	FALSE	NA	NA	NA
RASA3	AT2	3.3293	FALSE	NA	NA	NA
CD226	AT2	3.3233	FALSE	NA	NA	NA
CLEC14A	AT2	3.3182	FALSE	NA	NA	NA
FBLN2	AT2	3.3177	FALSE	NA	NA	NA
RRAD	AT2	3.3177	FALSE	NA	NA	NA
RSPO3	AT2	3.3075	FALSE	NA	NA	NA
GJA5	AT2	3.3058	FALSE	NA	NA	NA
HBA2	AT2	3.3047	FALSE	NA	NA	NA
ADM	AT2	3.301	TRUE	VIPR1	0.0677	91
COL4A2	AT2	3.2962	FALSE	NA	NA	NA
SIRPG	AT2	3.2923	FALSE	NA	NA	NA
LGI4	AT2	3.2876	FALSE	NA	NA	NA
LAMC3	AT2	3.2848	FALSE	NA	NA	NA
RAMP1	AT2	3.2798	FALSE	NA	NA	NA
CTLA4	AT2	3.2765	FALSE	NA	NA	NA
PDCD1	AT2	3.2724	FALSE	NA	NA	NA
CFAP99	AT2	3.2708	FALSE	NA	NA	NA
SAXO2	AT2	3.2674	FALSE	NA	NA	NA
MUC5B	AT2	3.2582	FALSE	NA	NA	NA
ZNF683	AT2	3.258	FALSE	NA	NA	NA
IGKC	AT2	3.2559	FALSE	NA	NA	NA
FCGR2B	AT2	3.2517	FALSE	NA	NA	NA
CST7	AT2	3.2492	FALSE	NA	NA	NA
NR4A3	AT2	3.2462	FALSE	NA	NA	NA
CCR6	AT2	3.2441	FALSE	NA	NA	NA
FCMR	Macro_alv	11.1402	FALSE	NA	NA	NA
HES1	Macro_alv	6.5601	FALSE	NA	NA	NA
ABCB1	Macro_alv	6.3335	FALSE	NA	NA	NA
CXCL6	Macro_alv	5.7935	FALSE	NA	NA	NA
CFAP53	Macro_alv	5.5955	FALSE	NA	NA	NA
PRG4	Macro_alv	5.3886	FALSE	NA	NA	NA
KLRD1	Macro_alv	4.9585	FALSE	NA	NA	NA
FAM129C	Macro_alv	4.9563	FALSE	NA	NA	NA
PDE4B	Macro_alv	4.9186	FALSE	NA	NA	NA
DNAH10	Macro_alv	4.6994	FALSE	NA	NA	NA
TMEM190	Macro_alv	4.5713	FALSE	NA	NA	NA
IGHG1	Macro_alv	4.5604	FALSE	NA	NA	NA
IL18R1	Macro_alv	4.4748	FALSE	NA	NA	NA
GPR132	Macro_alv	4.4373	FALSE	NA	NA	NA
TFPI	Macro_alv	4.4277	FALSE	NA	NA	NA
LINC00402	Macro_alv	4.3791	FALSE	NA	NA	NA
DNASE1L3	Macro_alv	4.3329	FALSE	NA	NA	NA
FOXJ1	Macro_alv	4.2695	FALSE	NA	NA	NA
NDC80	Macro_alv	4.1827	FALSE	NA	NA	NA
CARD11	Macro_alv	4.1757	FALSE	NA	NA	NA
IL33	Macro_alv	4.0654	FALSE	NA	NA	NA
CCL21	Macro_alv	4.0647	FALSE	NA	NA	NA
KDR	Macro_alv	4.029	FALSE	NA	NA	NA
CD200R1	Macro_alv	4.0179	FALSE	NA	NA	NA
ERP27	Macro_alv	4.0125	FALSE	NA	NA	NA
BTNL9	Macro_alv	4.0095	FALSE	NA	NA	NA
CD34	Macro_alv	4.0067	FALSE	NA	NA	NA
RSPH1	Macro_alv	3.9651	FALSE	NA	NA	NA
ABCA6	Macro_alv	3.9431	FALSE	NA	NA	NA
CLDN1	Macro_alv	3.924	FALSE	NA	NA	NA
NTRK1	Macro_alv	3.9145	FALSE	NA	NA	NA
CHI3L2	Macro_alv	3.8875	FALSE	NA	NA	NA
C1QTNF1	Macro_alv	3.8796	FALSE	NA	NA	NA
GPR171	Macro_alv	3.8713	FALSE	NA	NA	NA
ZFYVE28	Macro_alv	3.8643	FALSE	NA	NA	NA
CYTL1	Macro_alv	3.8414	FALSE	NA	NA	NA
ISLR	Macro_alv	3.7633	FALSE	NA	NA	NA
MS4A1	Macro_alv	3.6925	FALSE	NA	NA	NA
ITGA4	Macro_alv	3.6745	FALSE	NA	NA	NA
ENPP2	Macro_alv	3.6631	FALSE	NA	NA	NA
APOLD1	Macro_alv	3.6509	FALSE	NA	NA	NA
MUC4	Macro_alv	3.646	FALSE	NA	NA	NA
WFDC1	Macro_alv	3.6226	FALSE	NA	NA	NA
HBA1	Macro_alv	3.6156	FALSE	NA	NA	NA
GRAP2	Macro_alv	3.6017	FALSE	NA	NA	NA
BPIFB1	Macro_alv	3.5933	FALSE	NA	NA	NA
TNFRSF13C	Macro_alv	3.5912	FALSE	NA	NA	NA
IL10	Macro_alv	3.5816	FALSE	NA	NA	NA
PTGIS	Macro_alv	3.5806	FALSE	NA	NA	NA
FOXF1	Macro_alv	3.5712	FALSE	NA	NA	NA
RP1	Macro_alv	3.5524	FALSE	NA	NA	NA
EBI3	Macro_alv	3.5496	FALSE	NA	NA	NA
CCDC170	Macro_alv	3.5481	FALSE	NA	NA	NA
SCGB3A2	Macro_alv	3.5425	TRUE	MARCO	0.8606	58
RASA3	Macro_alv	3.5332	FALSE	NA	NA	NA
SYNM	Macro_alv	3.5265	FALSE	NA	NA	NA
SLC18A2	Macro_alv	3.5228	FALSE	NA	NA	NA
CCL26	Macro_alv	3.5014	FALSE	NA	NA	NA
MT1G	Macro_alv	3.4853	FALSE	NA	NA	NA
CFAP54	Macro_alv	3.4833	FALSE	NA	NA	NA
CHST2	Macro_alv	3.4797	FALSE	NA	NA	NA
PROX1	Macro_alv	3.4755	FALSE	NA	NA	NA
CHIT1	Macro_alv	3.4637	FALSE	NA	NA	NA
PIP	Macro_alv	3.4486	FALSE	NA	NA	NA
PLVAP	Macro_alv	3.4309	FALSE	NA	NA	NA
SEMA7A	Macro_alv	3.4301	TRUE	ITGA1	0.062	70
TXK	Macro_alv	3.4203	FALSE	NA	NA	NA
COL1A1	Macro_alv	3.42	TRUE	CD36	0.1729	72
COL1A1	Macro_alv	3.42	TRUE	ITGA1	0.062	72
IGHG2	Macro_alv	3.4165	FALSE	NA	NA	NA
ZBBX	Macro_alv	3.4149	FALSE	NA	NA	NA
C4BPA	Macro_alv	3.4064	FALSE	NA	NA	NA
PDCD1	Macro_alv	3.398	FALSE	NA	NA	NA
C2orf40	Macro_alv	3.3923	FALSE	NA	NA	NA
XCL2	Macro_alv	3.3906	FALSE	NA	NA	NA
TCAP	Macro_alv	3.3818	FALSE	NA	NA	NA
IGHD	Macro_alv	3.3611	FALSE	NA	NA	NA
CD2	Macro_alv	3.3602	FALSE	NA	NA	NA
BCL11B	Macro_alv	3.347	FALSE	NA	NA	NA
BATF	Macro_alv	3.3391	FALSE	NA	NA	NA
MT1E	Macro_alv	3.339	FALSE	NA	NA	NA
BGN	Macro_alv	3.3329	FALSE	NA	NA	NA
MMRN1	Macro_alv	3.3292	FALSE	NA	NA	NA
CD7	Macro_alv	3.3291	FALSE	NA	NA	NA
TAF4B	Macro_alv	3.3259	FALSE	NA	NA	NA
CLEC9A	Macro_alv	3.3073	FALSE	NA	NA	NA
TMEM71	Macro_alv	3.3045	FALSE	NA	NA	NA
STC2	Macro_alv	3.3023	FALSE	NA	NA	NA
CDHR3	Macro_alv	3.2982	FALSE	NA	NA	NA
KCNA3	Macro_alv	3.2953	FALSE	NA	NA	NA
CLEC14A	Macro_alv	3.2848	FALSE	NA	NA	NA
MT1M	Macro_alv	3.2815	FALSE	NA	NA	NA
LAG3	Macro_alv	3.2799	FALSE	NA	NA	NA
P2RY10	Macro_alv	3.271	FALSE	NA	NA	NA
MYH11	Macro_alv	3.2699	FALSE	NA	NA	NA
FSCN1	Macro_alv	3.2682	FALSE	NA	NA	NA
CLEC10A	Macro_alv	3.2656	FALSE	NA	NA	NA
SAMD3	Macro_alv	3.2602	FALSE	NA	NA	NA
MLC1	Macro_alv	3.26	FALSE	NA	NA	NA
TBX3	Macro_alv	3.2504	FALSE	NA	NA	NA
SFRP1	Macro_alv	3.2421	FALSE	NA	NA	NA
MTRNR2L8	Macro_alv	3.2417	FALSE	NA	NA	NA
ELN	Macro_alv	3.241	FALSE	NA	NA	NA
DENND1C	AT1	7.0823	FALSE	NA	NA	NA
VCAM1	AT1	6.7606	FALSE	NA	NA	NA
APOBEC3H	AT1	6.5086	FALSE	NA	NA	NA
CFAP46	AT1	5.7736	FALSE	NA	NA	NA
DNAH9	AT1	5.5343	FALSE	NA	NA	NA
PDCD1	AT1	5.4762	FALSE	NA	NA	NA
LPAR5	AT1	5.1952	FALSE	NA	NA	NA
CYP3A5	AT1	5.1406	FALSE	NA	NA	NA
ROBO2	AT1	5.089	FALSE	NA	NA	NA
CALB2	AT1	5.0761	FALSE	NA	NA	NA
PODN	AT1	4.8423	FALSE	NA	NA	NA
HLA-DQA2	AT1	4.6507	FALSE	NA	NA	NA
F2RL3	AT1	4.5928	FALSE	NA	NA	NA
SERPINE1	AT1	4.545	FALSE	NA	NA	NA
PDGFRB	AT1	4.4456	FALSE	NA	NA	NA
CD7	AT1	4.4406	FALSE	NA	NA	NA
JCHAIN	AT1	4.4237	FALSE	NA	NA	NA
SELL	AT1	4.4111	FALSE	NA	NA	NA
RRAD	AT1	4.3119	FALSE	NA	NA	NA
IFNG	AT1	4.2642	FALSE	NA	NA	NA
LAX1	AT1	4.2469	FALSE	NA	NA	NA
COLQ	AT1	4.1346	FALSE	NA	NA	NA
SLC7A5	AT1	4.096	FALSE	NA	NA	NA
CX3CL1	AT1	4.0561	FALSE	NA	NA	NA
DNAAF1	AT1	4.0223	FALSE	NA	NA	NA
LUM	AT1	3.9972	FALSE	NA	NA	NA
ADAMTS9	AT1	3.9751	FALSE	NA	NA	NA
HYAL2	AT1	3.9314	FALSE	NA	NA	NA
CD3G	AT1	3.9098	FALSE	NA	NA	NA
COL3A1	AT1	3.8899	FALSE	NA	NA	NA
CHI3L2	AT1	3.8746	FALSE	NA	NA	NA
ARHGAP9	AT1	3.86	FALSE	NA	NA	NA
RAMP1	AT1	3.8596	FALSE	NA	NA	NA
IGHG1	AT1	3.8142	FALSE	NA	NA	NA
NCR1	AT1	3.7931	FALSE	NA	NA	NA
IGFBP5	AT1	3.7844	FALSE	NA	NA	NA
ZNF385D	AT1	3.7839	FALSE	NA	NA	NA
FENDRR	AT1	3.7477	FALSE	NA	NA	NA
CLDN10	AT1	3.7444	FALSE	NA	NA	NA
CALD1	AT1	3.7019	FALSE	NA	NA	NA
PZP	AT1	3.6848	FALSE	NA	NA	NA
STC2	AT1	3.6603	FALSE	NA	NA	NA
GZMB	AT1	3.6579	FALSE	NA	NA	NA
VIPR2	AT1	3.6152	FALSE	NA	NA	NA
GBP5	AT1	3.6137	FALSE	NA	NA	NA
STAP1	AT1	3.6107	FALSE	NA	NA	NA
IL2RA	AT1	3.6098	FALSE	NA	NA	NA
CPE	AT1	3.6061	FALSE	NA	NA	NA
DTHD1	AT1	3.5776	FALSE	NA	NA	NA
KIF5C	AT1	3.5709	FALSE	NA	NA	NA
NOV	AT1	3.565	FALSE	NA	NA	NA
C1QB	AT1	3.563	FALSE	NA	NA	NA
CAMK4	AT1	3.5507	FALSE	NA	NA	NA
NOTCH4	AT1	3.5149	FALSE	NA	NA	NA
SPARCL1	AT1	3.4951	FALSE	NA	NA	NA
CCDC80	AT1	3.4807	FALSE	NA	NA	NA
TBX21	AT1	3.4696	FALSE	NA	NA	NA
HIST1H2BG	AT1	3.4669	FALSE	NA	NA	NA
EOMES	AT1	3.4594	FALSE	NA	NA	NA
TRG-AS1	AT1	3.4528	FALSE	NA	NA	NA
DMBT1	AT1	3.4469	FALSE	NA	NA	NA
LINC00944	AT1	3.4063	FALSE	NA	NA	NA
PPP1R14A	AT1	3.4047	FALSE	NA	NA	NA
MS4A8	AT1	3.403	FALSE	NA	NA	NA
CROCC2	AT1	3.393	FALSE	NA	NA	NA
S1PR1	AT1	3.38	FALSE	NA	NA	NA
TEKT1	AT1	3.3798	FALSE	NA	NA	NA
SLC18A2	AT1	3.3655	FALSE	NA	NA	NA
CD3D	AT1	3.3654	FALSE	NA	NA	NA
FOXF1	AT1	3.3561	FALSE	NA	NA	NA
VWF	AT1	3.355	FALSE	NA	NA	NA
SELPLG	AT1	3.3527	TRUE	ESAM	0.0649	72
TRAF1	AT1	3.3519	FALSE	NA	NA	NA
MMRN1	AT1	3.3313	FALSE	NA	NA	NA
ZG16B	AT1	3.3276	FALSE	NA	NA	NA
MYBL1	AT1	3.3142	FALSE	NA	NA	NA
CSRP2	AT1	3.3011	FALSE	NA	NA	NA
FAM162B	AT1	3.2881	FALSE	NA	NA	NA
SMAD6	AT1	3.2822	FALSE	NA	NA	NA
TRDC	AT1	3.2814	FALSE	NA	NA	NA
MT1H	AT1	3.2751	FALSE	NA	NA	NA
LGR6	AT1	3.2601	FALSE	NA	NA	NA
DKK2	AT1	3.26	FALSE	NA	NA	NA
XDH	AT1	3.2594	FALSE	NA	NA	NA
RGS13	AT1	3.2553	FALSE	NA	NA	NA
SELP	AT1	3.2548	FALSE	NA	NA	NA
GJA4	AT1	3.254	FALSE	NA	NA	NA
FCRL5	AT1	3.2526	FALSE	NA	NA	NA
CETN2	AT1	3.2471	FALSE	NA	NA	NA
GPR183	AT1	3.2469	FALSE	NA	NA	NA
ADAMTS4	AT1	3.2317	FALSE	NA	NA	NA
WFDC1	AT1	3.2312	FALSE	NA	NA	NA
PLVAP	AT1	3.2303	FALSE	NA	NA	NA
FHL5	AT1	3.2282	FALSE	NA	NA	NA
APBA2	AT1	3.2282	FALSE	NA	NA	NA
SLAMF7	AT1	3.2234	FALSE	NA	NA	NA
FOSL1	AT1	3.2208	FALSE	NA	NA	NA
CD2	AT1	3.2159	FALSE	NA	NA	NA
ACTG2	AT1	3.2151	FALSE	NA	NA	NA
TNFRSF13C	AT1	3.2137	FALSE	NA	NA	NA
NES	AT1	3.2127	FALSE	NA	NA	NA
PLA2G2A	AT1	3.2125	FALSE	NA	NA	NA
GPX3	AT1	3.2108	FALSE	NA	NA	NA
CD160	AT1	3.2077	FALSE	NA	NA	NA
COL15A1	AT1	3.2029	FALSE	NA	NA	NA
SAXO2	AT1	3.2024	FALSE	NA	NA	NA
THBS2	AT1	3.198	FALSE	NA	NA	NA
DNAI2	B_memory	7.3486	FALSE	NA	NA	NA
PIK3R1	B_memory	5.7401	FALSE	NA	NA	NA
HBA1	B_memory	5.3522	FALSE	NA	NA	NA
CD6	B_memory	5.1131	FALSE	NA	NA	NA
ACTG2	B_memory	5.0983	FALSE	NA	NA	NA
ITGB6	B_memory	4.7794	FALSE	NA	NA	NA
IL2RB	B_memory	4.5039	FALSE	NA	NA	NA
EMCN	B_memory	4.4528	FALSE	NA	NA	NA
ARHGAP29	B_memory	4.3587	FALSE	NA	NA	NA
SNHG22	B_memory	4.2937	FALSE	NA	NA	NA
CTSW	B_memory	4.2893	FALSE	NA	NA	NA
PMP22	B_memory	4.2601	FALSE	NA	NA	NA
FOXF1	B_memory	4.2044	FALSE	NA	NA	NA
P2RY14	B_memory	3.9315	FALSE	NA	NA	NA
SEMA3G	B_memory	3.8818	FALSE	NA	NA	NA
TMIGD2	B_memory	3.8547	FALSE	NA	NA	NA
RUNX2	B_memory	3.8502	FALSE	NA	NA	NA
SNTN	B_memory	3.7689	FALSE	NA	NA	NA
SNCG	B_memory	3.7522	FALSE	NA	NA	NA
TPM1	B_memory	3.6941	FALSE	NA	NA	NA
ISLR	B_memory	3.6816	FALSE	NA	NA	NA
NTRK2	B_memory	3.6398	FALSE	NA	NA	NA
ADD2	B_memory	3.6361	FALSE	NA	NA	NA
MARCO	B_memory	3.6316	FALSE	NA	NA	NA
LILRA5	B_memory	3.6128	FALSE	NA	NA	NA
CD8B	B_memory	3.5897	FALSE	NA	NA	NA
CLIC5	B_memory	3.5715	FALSE	NA	NA	NA
SFN	B_memory	3.5418	FALSE	NA	NA	NA
TIGIT	B_memory	3.5416	FALSE	NA	NA	NA
NPR3	B_memory	3.5322	FALSE	NA	NA	NA
C2orf40	B_memory	3.5035	FALSE	NA	NA	NA
KCNQ5	B_memory	3.4966	FALSE	NA	NA	NA
CXCL3	B_memory	3.4236	FALSE	NA	NA	NA
IL10	B_memory	3.3909	FALSE	NA	NA	NA
ZBBX	B_memory	3.3895	FALSE	NA	NA	NA
GUCY1A2	B_memory	3.3685	FALSE	NA	NA	NA
MT1A	B_memory	3.3132	FALSE	NA	NA	NA
THBD	B_memory	3.306	FALSE	NA	NA	NA
CILP	B_memory	3.2784	FALSE	NA	NA	NA
CCR4	B_memory	3.2739	FALSE	NA	NA	NA
SPRY1	B_memory	3.2581	FALSE	NA	NA	NA
SYNPO2	B_memory	3.2253	FALSE	NA	NA	NA
PLVAP	B_memory	3.2069	FALSE	NA	NA	NA
ANTXR1	B_memory	3.2013	FALSE	NA	NA	NA
AL645728.1	B_memory	3.1773	FALSE	NA	NA	NA
FHL5	B_memory	3.1752	FALSE	NA	NA	NA
FRMPD2	B_memory	3.1735	FALSE	NA	NA	NA
CCNO	B_memory	3.1655	FALSE	NA	NA	NA
DLL4	B_memory	3.1636	FALSE	NA	NA	NA
PLAU	B_memory	3.1597	FALSE	NA	NA	NA
FAM162B	B_memory	3.152	FALSE	NA	NA	NA
ENPP2	B_memory	3.1369	FALSE	NA	NA	NA
PAPPA	B_memory	3.1348	FALSE	NA	NA	NA
LUM	B_memory	3.1286	FALSE	NA	NA	NA
SAMD3	B_memory	3.1271	FALSE	NA	NA	NA
GNG11	B_memory	3.1148	FALSE	NA	NA	NA
SVEP1	B_memory	3.1103	FALSE	NA	NA	NA
CAV1	B_memory	3.0892	FALSE	NA	NA	NA
CFAP53	B_memory	3.087	FALSE	NA	NA	NA
GPRC5A	B_memory	3.0837	FALSE	NA	NA	NA
APOLD1	B_memory	3.0776	FALSE	NA	NA	NA
INMT	B_memory	3.0401	FALSE	NA	NA	NA
ZBP1	B_memory	3.0368	FALSE	NA	NA	NA
COL1A1	B_memory	3.0339	FALSE	NA	NA	NA
NR4A3	B_memory	3.0301	FALSE	NA	NA	NA
CYR61	B_memory	3.0136	FALSE	NA	NA	NA
MS4A2	B_memory	3.0074	FALSE	NA	NA	NA
CDH6	B_memory	2.9898	FALSE	NA	NA	NA
ADGRG6	B_memory	2.9781	FALSE	NA	NA	NA
ASTL	B_memory	2.9703	FALSE	NA	NA	NA
TNC	B_memory	2.951	TRUE	ITGA8	0.1095	74
TNC	B_memory	2.951	TRUE	ITGB6	0.0987	74
LAG3	B_memory	2.9438	FALSE	NA	NA	NA
TPPP3	B_memory	2.9332	FALSE	NA	NA	NA
ROPN1L	B_memory	2.9295	FALSE	NA	NA	NA
WISP2	B_memory	2.926	FALSE	NA	NA	NA
LIF	B_memory	2.9201	TRUE	LIFR	0.0953	79
VIPR1	B_memory	2.9162	FALSE	NA	NA	NA
DUSP5	B_memory	2.9078	FALSE	NA	NA	NA
SAXO2	B_memory	2.9066	FALSE	NA	NA	NA
KIR3DL1	B_memory	2.9052	FALSE	NA	NA	NA
PCDH12	B_memory	2.9028	FALSE	NA	NA	NA
EDNRB	B_memory	2.9005	FALSE	NA	NA	NA
DAPK2	B_memory	2.8955	FALSE	NA	NA	NA
COL11A2	B_memory	2.895	FALSE	NA	NA	NA
PDLIM3	B_memory	2.8891	FALSE	NA	NA	NA
IL23R	B_memory	2.8875	FALSE	NA	NA	NA
PTGDR	B_memory	2.8849	FALSE	NA	NA	NA
CH25H	B_memory	2.8763	FALSE	NA	NA	NA
FOLR2	B_memory	2.8732	FALSE	NA	NA	NA
MMP25-AS1	B_memory	2.8707	FALSE	NA	NA	NA
CFD	B_memory	2.843	FALSE	NA	NA	NA
CRYBB2	B_memory	2.8306	FALSE	NA	NA	NA
BASP1	B_memory	2.8248	FALSE	NA	NA	NA
RAMP1	B_memory	2.8223	FALSE	NA	NA	NA
COL1A2	B_memory	2.8167	FALSE	NA	NA	NA
SMAD6	B_memory	2.8123	FALSE	NA	NA	NA
KLRF1	B_memory	2.8121	FALSE	NA	NA	NA
RNF220	B_memory	2.8117	FALSE	NA	NA	NA
CFAP54	B_memory	2.8117	FALSE	NA	NA	NA
LTBP2	B_memory	2.8117	FALSE	NA	NA	NA
EPAS1	B_memory	2.8106	FALSE	NA	NA	NA
TNFRSF25	B_memory	2.8053	FALSE	NA	NA	NA
MYRF	B_memory	2.8036	FALSE	NA	NA	NA
ERRFI1	B_memory	2.8009	FALSE	NA	NA	NA
ODAM	B_naive	6.121	FALSE	NA	NA	NA
HAS2	B_naive	5.0848	FALSE	NA	NA	NA
SLAMF7	B_naive	5.0823	FALSE	NA	NA	NA
KIF21B	B_naive	5.068	FALSE	NA	NA	NA
GZMB	B_naive	5.0313	FALSE	NA	NA	NA
ABCA8	B_naive	4.8622	FALSE	NA	NA	NA
NOTCH3	B_naive	4.3746	FALSE	NA	NA	NA
SLCO4A1	B_naive	4.3668	FALSE	NA	NA	NA
CFAP100	B_naive	4.308	FALSE	NA	NA	NA
TNFAIP6	B_naive	4.2513	FALSE	NA	NA	NA
PTP4A3	B_naive	4.2203	FALSE	NA	NA	NA
MCTP1	B_naive	4.1997	FALSE	NA	NA	NA
FRY	B_naive	4.1559	FALSE	NA	NA	NA
FAM227A	B_naive	4.0148	FALSE	NA	NA	NA
CXCR2	B_naive	3.8938	FALSE	NA	NA	NA
HP	B_naive	3.8684	TRUE	CD22	0.3918	17
NES	B_naive	3.8185	FALSE	NA	NA	NA
CFAP53	B_naive	3.7762	FALSE	NA	NA	NA
SMAD6	B_naive	3.7244	FALSE	NA	NA	NA
CPA3	B_naive	3.7141	FALSE	NA	NA	NA
CAMK4	B_naive	3.6625	FALSE	NA	NA	NA
TFF1	B_naive	3.6389	FALSE	NA	NA	NA
TTC39C-AS1	B_naive	3.627	FALSE	NA	NA	NA
MYH10	B_naive	3.5879	FALSE	NA	NA	NA
NCKAP5	B_naive	3.5742	FALSE	NA	NA	NA
HBA1	B_naive	3.5575	FALSE	NA	NA	NA
HDC	B_naive	3.5533	FALSE	NA	NA	NA
FXYD7	B_naive	3.5308	FALSE	NA	NA	NA
DNAH9	B_naive	3.5255	FALSE	NA	NA	NA
CYTL1	B_naive	3.5244	FALSE	NA	NA	NA
MPZ	B_naive	3.4902	FALSE	NA	NA	NA
CFH	B_naive	3.4856	TRUE	SELL	0.384	34
MEG3	B_naive	3.4419	FALSE	NA	NA	NA
CFD	B_naive	3.4144	FALSE	NA	NA	NA
CETN2	B_naive	3.3994	FALSE	NA	NA	NA
STAT4	B_naive	3.3936	FALSE	NA	NA	NA
CCL3	B_naive	3.3894	FALSE	NA	NA	NA
MTRNR2L8	B_naive	3.3754	FALSE	NA	NA	NA
TNR	B_naive	3.3488	FALSE	NA	NA	NA
FMO2	B_naive	3.3441	FALSE	NA	NA	NA
AOC3	B_naive	3.3415	FALSE	NA	NA	NA
SLAMF1	B_naive	3.338	FALSE	NA	NA	NA
PIM2	B_naive	3.3231	FALSE	NA	NA	NA
NMUR1	B_naive	3.3215	FALSE	NA	NA	NA
SLC12A2	B_naive	3.2983	FALSE	NA	NA	NA
LINC00402	B_naive	3.2944	FALSE	NA	NA	NA
MAP1B	B_naive	3.2909	FALSE	NA	NA	NA
TMEM204	B_naive	3.2884	FALSE	NA	NA	NA
BPIFA1	B_naive	3.282	FALSE	NA	NA	NA
EGFL7	B_naive	3.2744	FALSE	NA	NA	NA
ERN1	B_naive	3.2732	FALSE	NA	NA	NA
DRC3	B_naive	3.2706	FALSE	NA	NA	NA
CD93	B_naive	3.2616	FALSE	NA	NA	NA
CLDN10	B_naive	3.2608	FALSE	NA	NA	NA
THBS1	B_naive	3.2571	TRUE	ITGA4	0.3323	57
MYL9	B_naive	3.2553	FALSE	NA	NA	NA
C5AR1	B_naive	3.2532	FALSE	NA	NA	NA
F3	B_naive	3.2426	FALSE	NA	NA	NA
DNAAF1	B_naive	3.2199	FALSE	NA	NA	NA
MUC16	B_naive	3.1895	FALSE	NA	NA	NA
PLAUR	B_naive	3.1882	FALSE	NA	NA	NA
GNAO1	B_naive	3.1796	FALSE	NA	NA	NA
CDH5	B_naive	3.1753	FALSE	NA	NA	NA
KRT19	B_naive	3.175	FALSE	NA	NA	NA
PBX4	B_naive	3.1642	FALSE	NA	NA	NA
ITM2A	B_naive	3.1629	FALSE	NA	NA	NA
S1PR5	B_naive	3.1596	FALSE	NA	NA	NA
SOX18	B_naive	3.1592	FALSE	NA	NA	NA
KIR3DX1	B_naive	3.1585	FALSE	NA	NA	NA
FABP6	B_naive	3.1571	FALSE	NA	NA	NA
DNAI2	B_naive	3.1543	FALSE	NA	NA	NA
SAXO2	B_naive	3.1467	FALSE	NA	NA	NA
CLEC10A	B_naive	3.1459	FALSE	NA	NA	NA
NOV	B_naive	3.1421	FALSE	NA	NA	NA
IGHA2	B_naive	3.131	FALSE	NA	NA	NA
LINC01436	B_naive	3.1309	FALSE	NA	NA	NA
SLAMF6	B_naive	3.1306	FALSE	NA	NA	NA
CXCL14	B_naive	3.1297	TRUE	CXCR4	0.6912	80
HIGD1B	B_naive	3.1285	FALSE	NA	NA	NA
RNF125	B_naive	3.1244	FALSE	NA	NA	NA
ZFYVE28	B_naive	3.1191	FALSE	NA	NA	NA
IGHG2	B_naive	3.1082	FALSE	NA	NA	NA
SLC14A1	B_naive	3.1063	FALSE	NA	NA	NA
LINC00944	B_naive	3.0827	FALSE	NA	NA	NA
LIF	B_naive	3.0822	TRUE	LIFR	0.0815	88
KDR	B_naive	3.0801	FALSE	NA	NA	NA
PRX	B_naive	3.0743	FALSE	NA	NA	NA
ANGPTL4	B_naive	3.0742	FALSE	NA	NA	NA
TPSD1	B_naive	3.0709	FALSE	NA	NA	NA
DNAH2	B_naive	3.0628	FALSE	NA	NA	NA
FILIP1L	B_naive	3.0619	FALSE	NA	NA	NA
CDK5R1	B_naive	3.0597	FALSE	NA	NA	NA
FSTL3	B_naive	3.054	FALSE	NA	NA	NA
GPX3	B_naive	3.0484	FALSE	NA	NA	NA
ID1	B_naive	3.0481	FALSE	NA	NA	NA
CYP2F1	B_naive	3.0456	FALSE	NA	NA	NA
CD70	B_naive	3.041	FALSE	NA	NA	NA
MIAT	B_naive	3.0401	FALSE	NA	NA	NA
TPSB2	B_naive	3.04	FALSE	NA	NA	NA
SERPINB11	B_naive	3.0389	FALSE	NA	NA	NA
GRP	B_naive	3.0375	FALSE	NA	NA	NA
MIR155HG	B_naive	3.0284	FALSE	NA	NA	NA
TOP2A	B_naive	3.0274	FALSE	NA	NA	NA
LILRA5	B_naive	3.0248	FALSE	NA	NA	NA

## Sheet: Pearson_paracrine_signals
Putative_ligand	Target_cell_type	Pearson_score	Known_paracrine_interaction	SPER_receptor	Receptor_fraction	Score_rank
FGG	AT2	0.2371	FALSE	NA	NA	NA
AGER	AT2	0.2324	FALSE	NA	NA	NA
A2M	AT2	0.2234	FALSE	NA	NA	NA
MSLN	AT2	0.206	FALSE	NA	NA	NA
SERPING1	AT2	0.1948	FALSE	NA	NA	NA
GPX3	AT2	0.1927	FALSE	NA	NA	NA
INMT	AT2	0.1911	FALSE	NA	NA	NA
APOE	AT2	0.1802	TRUE	SORL1	0.0974	30
RARRES2	AT2	0.1784	FALSE	NA	NA	NA
C1R	AT2	0.1769	FALSE	NA	NA	NA
TGM2	AT2	0.1672	FALSE	NA	NA	NA
FCN3	AT2	0.1627	FALSE	NA	NA	NA
IGFBP4	AT2	0.1623	FALSE	NA	NA	NA
CFD	AT2	0.1616	FALSE	NA	NA	NA
CEACAM6	AT2	0.1614	FALSE	NA	NA	NA
ADIRF	AT2	0.1607	FALSE	NA	NA	NA
CLIC3	AT2	0.1602	FALSE	NA	NA	NA
NBL1	AT2	0.1567	FALSE	NA	NA	NA
MYL9	AT2	0.1564	FALSE	NA	NA	NA
IGFBP7	AT2	0.1498	FALSE	NA	NA	NA
CHI3L1	AT2	0.1489	FALSE	NA	NA	NA
CHI3L2	AT2	0.1472	FALSE	NA	NA	NA
LTBP2	AT2	0.1459	FALSE	NA	NA	NA
SPARC	AT2	0.1428	FALSE	NA	NA	NA
MMP2	AT2	0.1394	TRUE	PECAM1	0.0511	56
LUM	AT2	0.1391	FALSE	NA	NA	NA
ESAM	AT2	0.1382	FALSE	NA	NA	NA
GSN	AT2	0.137	FALSE	NA	NA	NA
TIMP3	AT2	0.1335	FALSE	NA	NA	NA
VWF	AT2	0.1332	FALSE	NA	NA	NA
APOD	AT2	0.1321	TRUE	LEPR	0.0728	64
FN1	AT2	0.1319	TRUE	ITGB6	0.6151	65
FN1	AT2	0.1319	TRUE	ITGA8	0.0595	65
COL4A2	AT2	0.1299	FALSE	NA	NA	NA
MFGE8	AT2	0.1297	FALSE	NA	NA	NA
BGN	AT2	0.1281	FALSE	NA	NA	NA
PRELP	AT2	0.1276	FALSE	NA	NA	NA
TCF21	AT2	0.1275	FALSE	NA	NA	NA
C1QC	AT2	0.1263	FALSE	NA	NA	NA
DCN	AT2	0.1258	FALSE	NA	NA	NA
SAA1	AT2	0.1253	FALSE	NA	NA	NA
ADH1B	AT2	0.1245	FALSE	NA	NA	NA
TIMP1	AT2	0.1238	FALSE	NA	NA	NA
CYP1B1	AT2	0.1196	FALSE	NA	NA	NA
IFI27	AT2	0.1192	FALSE	NA	NA	NA
COL6A2	AT2	0.119	TRUE	ITGA1	0.0787	84
ACP5	AT2	0.1184	FALSE	NA	NA	NA
GPNMB	AT2	0.1166	FALSE	NA	NA	NA
IL32	AT2	0.1152	FALSE	NA	NA	NA
COL6A1	AT2	0.1145	TRUE	ITGA1	0.0787	89
C1QB	AT2	0.1143	FALSE	NA	NA	NA
COL1A1	AT2	0.1136	TRUE	CD36	0.3499	91
COL1A1	AT2	0.1136	TRUE	ITGA1	0.0787	91
AEBP1	AT2	0.1118	FALSE	NA	NA	NA
CD163	AT2	0.1097	FALSE	NA	NA	NA
CKB	AT2	0.1094	FALSE	NA	NA	NA
TNXB	AT2	0.1093	FALSE	NA	NA	NA
MT1X	AT2	0.1068	FALSE	NA	NA	NA
PIK3IP1	AT2	0.1054	FALSE	NA	NA	NA
PLCG2	Macro_alv	0.134	FALSE	NA	NA	NA
CPE	Macro_alv	0.0898	FALSE	NA	NA	NA
SPARCL1	Macro_alv	0.0875	FALSE	NA	NA	NA
HBA2	Macro_alv	0.0818	FALSE	NA	NA	NA
HBA1	Macro_alv	0.0779	FALSE	NA	NA	NA
KIR3DX1	Macro_alv	0.0747	FALSE	NA	NA	NA
MGP	Macro_alv	0.0667	FALSE	NA	NA	NA
FCRL6	Macro_alv	0.0655	FALSE	NA	NA	NA
IGLC3	Macro_alv	0.0649	FALSE	NA	NA	NA
IGKC	Macro_alv	0.0633	FALSE	NA	NA	NA
WIF1	Macro_alv	0.0611	FALSE	NA	NA	NA
CALB2	Macro_alv	0.0609	FALSE	NA	NA	NA
IGFBP5	Macro_alv	0.0575	FALSE	NA	NA	NA
CA4	Macro_alv	0.0573	FALSE	NA	NA	NA
MTRNR2L8	Macro_alv	0.0565	FALSE	NA	NA	NA
BAG3	Macro_alv	0.0564	FALSE	NA	NA	NA
HBB	Macro_alv	0.0551	FALSE	NA	NA	NA
SELL	Macro_alv	0.0532	FALSE	NA	NA	NA
MFAP4	Macro_alv	0.052	FALSE	NA	NA	NA
MYH11	Macro_alv	0.0512	FALSE	NA	NA	NA
CDCA7	Macro_alv	0.0488	FALSE	NA	NA	NA
KIT	Macro_alv	0.0488	FALSE	NA	NA	NA
MYH10	Macro_alv	0.0483	FALSE	NA	NA	NA
DOC2A	Macro_alv	0.0476	FALSE	NA	NA	NA
AKAP12	Macro_alv	0.0469	FALSE	NA	NA	NA
ANXA2R	Macro_alv	0.0468	FALSE	NA	NA	NA
DNASE1L3	Macro_alv	0.0445	FALSE	NA	NA	NA
JCHAIN	Macro_alv	0.0442	FALSE	NA	NA	NA
LILRB1	Macro_alv	0.0439	FALSE	NA	NA	NA
HIST1H1D	Macro_alv	0.0439	FALSE	NA	NA	NA
ENPP2	Macro_alv	0.0438	FALSE	NA	NA	NA
SPP1	Macro_alv	0.0426	TRUE	ITGA4	0.0729	58
COL9A3	Macro_alv	0.0426	FALSE	NA	NA	NA
CCR6	Macro_alv	0.0424	FALSE	NA	NA	NA
FMO2	Macro_alv	0.0418	FALSE	NA	NA	NA
MS4A2	Macro_alv	0.0418	FALSE	NA	NA	NA
RGS2	Macro_alv	0.0413	FALSE	NA	NA	NA
HES1	Macro_alv	0.0405	FALSE	NA	NA	NA
DKK2	Macro_alv	0.0399	FALSE	NA	NA	NA
THBD	Macro_alv	0.0392	FALSE	NA	NA	NA
FCN1	Macro_alv	0.039	FALSE	NA	NA	NA
ITGBL1	Macro_alv	0.039	FALSE	NA	NA	NA
ERRFI1	Macro_alv	0.0388	FALSE	NA	NA	NA
PTPN22	Macro_alv	0.0385	FALSE	NA	NA	NA
PGAP1	Macro_alv	0.0384	FALSE	NA	NA	NA
CAMK2N1	Macro_alv	0.036	FALSE	NA	NA	NA
ANKRD29	Macro_alv	0.0358	FALSE	NA	NA	NA
CD22	Macro_alv	0.0354	FALSE	NA	NA	NA
SNX22	Macro_alv	0.0354	FALSE	NA	NA	NA
MT1G	Macro_alv	0.0352	FALSE	NA	NA	NA
BIN2	Macro_alv	0.0348	FALSE	NA	NA	NA
THEMIS	Macro_alv	0.0347	FALSE	NA	NA	NA
CFH	Macro_alv	0.0346	FALSE	NA	NA	NA
EDNRB	Macro_alv	0.0345	FALSE	NA	NA	NA
RSPO3	Macro_alv	0.0344	TRUE	LGR5	0.1889	90
NEXN	Macro_alv	0.0329	FALSE	NA	NA	NA
GBP4	Macro_alv	0.0328	FALSE	NA	NA	NA
FCRL5	Macro_alv	0.0321	FALSE	NA	NA	NA
SFRP1	Macro_alv	0.0318	FALSE	NA	NA	NA
FILIP1L	Macro_alv	0.0318	FALSE	NA	NA	NA
TRAT1	Macro_alv	0.031	FALSE	NA	NA	NA
SLC40A1	Macro_alv	0.0309	FALSE	NA	NA	NA
GPX3	AT1	0.1527	FALSE	NA	NA	NA
AQP1	AT1	0.135	FALSE	NA	NA	NA
COL1A2	AT1	0.1263	TRUE	ITGA1	0.0662	6
SLC6A4	AT1	0.1238	FALSE	NA	NA	NA
LBH	AT1	0.115	FALSE	NA	NA	NA
PECAM1	AT1	0.1089	FALSE	NA	NA	NA
CLDN5	AT1	0.1084	FALSE	NA	NA	NA
S100A9	AT1	0.1073	TRUE	AGER	0.5243	12
TMEM100	AT1	0.1072	FALSE	NA	NA	NA
S100A8	AT1	0.1034	TRUE	AGER	0.5243	15
MNDA	AT1	0.1033	FALSE	NA	NA	NA
PCDH17	AT1	0.0989	FALSE	NA	NA	NA
PDK4	AT1	0.0978	FALSE	NA	NA	NA
CAMK2N1	AT1	0.0976	FALSE	NA	NA	NA
ADGRL2	AT1	0.0974	FALSE	NA	NA	NA
CALCRL	AT1	0.0948	FALSE	NA	NA	NA
TBX3	AT1	0.0946	FALSE	NA	NA	NA
AOC3	AT1	0.093	FALSE	NA	NA	NA
EGFL7	AT1	0.0884	FALSE	NA	NA	NA
IFI27	AT1	0.0865	FALSE	NA	NA	NA
SPARC	AT1	0.0864	FALSE	NA	NA	NA
IL7R	AT1	0.0861	FALSE	NA	NA	NA
KLF2	AT1	0.0859	FALSE	NA	NA	NA
VCAN	AT1	0.0857	FALSE	NA	NA	NA
A2M	AT1	0.0856	FALSE	NA	NA	NA
C1QA	AT1	0.0835	FALSE	NA	NA	NA
THBD	AT1	0.0833	FALSE	NA	NA	NA
ADH1B	AT1	0.0814	FALSE	NA	NA	NA
SLCO2A1	AT1	0.08	FALSE	NA	NA	NA
PLCG2	AT1	0.0783	FALSE	NA	NA	NA
NID1	AT1	0.0776	FALSE	NA	NA	NA
INMT	AT1	0.0764	FALSE	NA	NA	NA
HES1	AT1	0.076	FALSE	NA	NA	NA
ACVRL1	AT1	0.0743	FALSE	NA	NA	NA
RGS2	AT1	0.0737	FALSE	NA	NA	NA
FPR1	AT1	0.0737	FALSE	NA	NA	NA
VWF	AT1	0.0725	FALSE	NA	NA	NA
GPC3	AT1	0.0725	FALSE	NA	NA	NA
PRELP	AT1	0.0725	FALSE	NA	NA	NA
GNG11	AT1	0.072	FALSE	NA	NA	NA
FHL1	AT1	0.0716	FALSE	NA	NA	NA
DCN	AT1	0.0714	FALSE	NA	NA	NA
EDN1	AT1	0.0701	FALSE	NA	NA	NA
SVEP1	AT1	0.0701	FALSE	NA	NA	NA
RAMP3	AT1	0.0698	FALSE	NA	NA	NA
BTNL9	AT1	0.0697	FALSE	NA	NA	NA
HBA2	AT1	0.0696	FALSE	NA	NA	NA
RGS5	AT1	0.0695	FALSE	NA	NA	NA
C7	AT1	0.0694	FALSE	NA	NA	NA
WARS	AT1	0.0691	FALSE	NA	NA	NA
ETS1	AT1	0.069	FALSE	NA	NA	NA
HBA1	AT1	0.0688	FALSE	NA	NA	NA
HPGD	AT1	0.0683	FALSE	NA	NA	NA
HECW2	AT1	0.0669	FALSE	NA	NA	NA
TMEM204	AT1	0.0666	FALSE	NA	NA	NA
AKAP12	AT1	0.0664	FALSE	NA	NA	NA
GBP4	AT1	0.0664	FALSE	NA	NA	NA
PTPRB	AT1	0.0663	FALSE	NA	NA	NA
CTGF	AT1	0.0659	FALSE	NA	NA	NA
FBLN5	AT1	0.0657	FALSE	NA	NA	NA
TFPI	AT1	0.0654	TRUE	F3	0.2666	73
CA4	AT1	0.0648	FALSE	NA	NA	NA
CLEC14A	AT1	0.062	FALSE	NA	NA	NA
TM4SF1	AT1	0.0618	FALSE	NA	NA	NA
MTRNR2L8	AT1	0.0617	FALSE	NA	NA	NA
PCAT19	AT1	0.0612	FALSE	NA	NA	NA
MYH10	AT1	0.0608	FALSE	NA	NA	NA
CD93	AT1	0.0604	FALSE	NA	NA	NA
FBLN1	AT1	0.0593	FALSE	NA	NA	NA
CDH5	AT1	0.0593	FALSE	NA	NA	NA
MAMDC2	AT1	0.0592	FALSE	NA	NA	NA
FCN3	AT1	0.0591	FALSE	NA	NA	NA
ADRB1	AT1	0.0588	FALSE	NA	NA	NA
KLRD1	AT1	0.0582	FALSE	NA	NA	NA
GRASP	AT1	0.0576	FALSE	NA	NA	NA
TBX2	AT1	0.0565	FALSE	NA	NA	NA
EMCN	AT1	0.0565	FALSE	NA	NA	NA
IL1R2	AT1	0.0563	FALSE	NA	NA	NA
PDGFRA	AT1	0.0558	FALSE	NA	NA	NA
ROBO4	AT1	0.0554	FALSE	NA	NA	NA
SEMA3G	AT1	0.0543	FALSE	NA	NA	NA
PODXL	AT1	0.0541	FALSE	NA	NA	NA
ABCA6	AT1	0.0541	FALSE	NA	NA	NA
MYH11	B_memory	0.0699	FALSE	NA	NA	NA
DOC2A	B_memory	0.0433	FALSE	NA	NA	NA
ACTA2	B_memory	0.0388	FALSE	NA	NA	NA
SPAG6	B_memory	0.0386	FALSE	NA	NA	NA
RSPO3	B_memory	0.0379	TRUE	LGR5	0.0913	5
IGLC3	B_memory	0.0299	FALSE	NA	NA	NA
MYOC	B_memory	0.0291	FALSE	NA	NA	NA
TRAT1	B_memory	0.0286	FALSE	NA	NA	NA
GNAO1	B_memory	0.0285	FALSE	NA	NA	NA
PI16	B_memory	0.0277	FALSE	NA	NA	NA
C12orf75	B_memory	0.0274	FALSE	NA	NA	NA
TPM2	B_memory	0.026	FALSE	NA	NA	NA
EDN2	B_memory	0.0241	FALSE	NA	NA	NA
SFRP1	B_memory	0.0197	FALSE	NA	NA	NA
PI15	B_memory	0.019	FALSE	NA	NA	NA
RSPH9	B_memory	0.0164	FALSE	NA	NA	NA
CLDN10	B_memory	0.0158	FALSE	NA	NA	NA
FDCSP	B_memory	0.0149	FALSE	NA	NA	NA
LAIR2	B_memory	0.0143	FALSE	NA	NA	NA
PTGIS	B_memory	0.0127	FALSE	NA	NA	NA
SLC4A10	B_memory	0.0117	FALSE	NA	NA	NA
PZP	B_memory	0.0112	FALSE	NA	NA	NA
CARMN	B_memory	0.0111	FALSE	NA	NA	NA
CXCL6	B_memory	0.0107	FALSE	NA	NA	NA
ZNF831	B_memory	0.01	FALSE	NA	NA	NA
COL11A2	B_memory	0.0089	FALSE	NA	NA	NA
GZMK	B_memory	0.0084	FALSE	NA	NA	NA
AK5	B_memory	0.0082	FALSE	NA	NA	NA
NCR1	B_memory	0.0082	FALSE	NA	NA	NA
SERPINE2	B_memory	0.0081	FALSE	NA	NA	NA
CDH19	B_memory	0.008	FALSE	NA	NA	NA
MEDAG	B_memory	0.008	FALSE	NA	NA	NA
CCR4	B_memory	0.0079	FALSE	NA	NA	NA
SELE	B_memory	0.0077	FALSE	NA	NA	NA
CNN1	B_memory	0.0071	FALSE	NA	NA	NA
KIR3DL1	B_memory	0.0067	FALSE	NA	NA	NA
SDS	B_memory	0.0066	FALSE	NA	NA	NA
ODAM	B_memory	0.006	FALSE	NA	NA	NA
IGFBP6	B_memory	0.006	FALSE	NA	NA	NA
CFAP53	B_memory	0.0052	FALSE	NA	NA	NA
MMRN1	B_memory	0.005	FALSE	NA	NA	NA
PYHIN1	B_memory	0.005	FALSE	NA	NA	NA
TBX21	B_memory	0.0043	FALSE	NA	NA	NA
CCDC17	B_memory	0.0038	FALSE	NA	NA	NA
FCRL5	B_memory	0.0037	FALSE	NA	NA	NA
KLRC1	B_memory	0.0036	FALSE	NA	NA	NA
NELL2	B_memory	0.0034	FALSE	NA	NA	NA
VIPR2	B_memory	0.0026	FALSE	NA	NA	NA
THEMIS	B_memory	0.0024	FALSE	NA	NA	NA
CDHR3	B_memory	0.0023	FALSE	NA	NA	NA
ANXA2R	B_memory	0.0023	FALSE	NA	NA	NA
GPR174	B_memory	0.0018	FALSE	NA	NA	NA
OGN	B_memory	0.0011	FALSE	NA	NA	NA
FAM83D	B_memory	9e-04	FALSE	NA	NA	NA
STAP1	B_memory	5e-04	FALSE	NA	NA	NA
CFAP54	B_memory	5e-04	FALSE	NA	NA	NA
IGFBP3	B_memory	4e-04	FALSE	NA	NA	NA
GEM	B_memory	-0.0002	FALSE	NA	NA	NA
CCL19	B_memory	-0.0003	TRUE	CCR7	0.255	62
SCGB1A1	B_memory	-0.0004	FALSE	NA	NA	NA
MMP10	B_memory	-0.0008	FALSE	NA	NA	NA
TPSD1	B_memory	-0.0011	FALSE	NA	NA	NA
C15orf53	B_memory	-0.0016	FALSE	NA	NA	NA
CALB2	B_memory	-0.0019	FALSE	NA	NA	NA
CCDC78	B_memory	-0.0021	FALSE	NA	NA	NA
COMP	B_memory	-0.0023	FALSE	NA	NA	NA
LAX1	B_memory	-0.0023	FALSE	NA	NA	NA
CARD11	B_memory	-0.0023	FALSE	NA	NA	NA
NUGGC	B_memory	-0.0025	FALSE	NA	NA	NA
KIR3DL2	B_memory	-0.0027	FALSE	NA	NA	NA
TXK	B_memory	-0.0029	FALSE	NA	NA	NA
DNAH9	B_memory	-0.0031	FALSE	NA	NA	NA
CD8B	B_memory	-0.0033	FALSE	NA	NA	NA
IGHD	B_memory	-0.0034	FALSE	NA	NA	NA
XG	B_memory	-0.0037	FALSE	NA	NA	NA
PTGDR	B_memory	-0.0039	FALSE	NA	NA	NA
NR4A3	B_memory	-0.004	FALSE	NA	NA	NA
KLRC2	B_memory	-0.004	FALSE	NA	NA	NA
NOV	B_memory	-0.0042	FALSE	NA	NA	NA
ADAM12	B_memory	-0.0047	FALSE	NA	NA	NA
GZMH	B_memory	-0.0048	FALSE	NA	NA	NA
MATN2	B_memory	-0.0049	FALSE	NA	NA	NA
LMOD1	B_memory	-0.0049	FALSE	NA	NA	NA
CXCL10	B_memory	-0.0051	FALSE	NA	NA	NA
ERICH3	B_memory	-0.0051	FALSE	NA	NA	NA
MYBL1	B_memory	-0.0052	FALSE	NA	NA	NA
SLFN12L	B_memory	-0.0054	FALSE	NA	NA	NA
CXCL14	B_memory	-0.0055	TRUE	CXCR4	0.6874	94
TRAF1	B_memory	-0.0058	FALSE	NA	NA	NA
CHODL	B_memory	-0.006	FALSE	NA	NA	NA
TFF3	B_memory	-0.006	FALSE	NA	NA	NA
NCAM1	B_memory	-0.0061	FALSE	NA	NA	NA
CCR6	B_memory	-0.0062	FALSE	NA	NA	NA
TAF4B	B_memory	-0.0066	FALSE	NA	NA	NA
MYH11	B_naive	0.0629	FALSE	NA	NA	NA
DOC2A	B_naive	0.0418	FALSE	NA	NA	NA
SPAG6	B_naive	0.0398	FALSE	NA	NA	NA
GNAO1	B_naive	0.0286	FALSE	NA	NA	NA
ACTA2	B_naive	0.0263	FALSE	NA	NA	NA
RSPO3	B_naive	0.0248	TRUE	LGR5	0.0799	6
PI16	B_naive	0.0241	FALSE	NA	NA	NA
EDN2	B_naive	0.0232	FALSE	NA	NA	NA
TRAT1	B_naive	0.021	FALSE	NA	NA	NA
C12orf75	B_naive	0.0204	FALSE	NA	NA	NA
IGLC3	B_naive	0.02	FALSE	NA	NA	NA
MYOC	B_naive	0.0193	FALSE	NA	NA	NA
CLDN10	B_naive	0.0188	FALSE	NA	NA	NA
PI15	B_naive	0.0166	FALSE	NA	NA	NA
SLC4A10	B_naive	0.0139	FALSE	NA	NA	NA
SFRP1	B_naive	0.0122	FALSE	NA	NA	NA
PZP	B_naive	0.0118	FALSE	NA	NA	NA
SDS	B_naive	0.0111	FALSE	NA	NA	NA
COL11A2	B_naive	0.011	FALSE	NA	NA	NA
CARMN	B_naive	0.0098	FALSE	NA	NA	NA
FDCSP	B_naive	0.0089	FALSE	NA	NA	NA
CNN1	B_naive	0.0087	FALSE	NA	NA	NA
RSPH9	B_naive	0.0085	FALSE	NA	NA	NA
GZMK	B_naive	0.0081	FALSE	NA	NA	NA
CCR4	B_naive	0.0081	FALSE	NA	NA	NA
AK5	B_naive	0.0074	FALSE	NA	NA	NA
TPM2	B_naive	0.0072	FALSE	NA	NA	NA
LAIR2	B_naive	0.0068	FALSE	NA	NA	NA
NCR1	B_naive	0.0063	FALSE	NA	NA	NA
CDH19	B_naive	0.0062	FALSE	NA	NA	NA
MEDAG	B_naive	0.0051	FALSE	NA	NA	NA
TBX21	B_naive	0.0049	FALSE	NA	NA	NA
CCDC17	B_naive	0.0048	FALSE	NA	NA	NA
CFAP53	B_naive	0.004	FALSE	NA	NA	NA
PTGIS	B_naive	0.0035	FALSE	NA	NA	NA
ZNF831	B_naive	0.0034	FALSE	NA	NA	NA
NELL2	B_naive	0.0028	FALSE	NA	NA	NA
GPR174	B_naive	0.0023	FALSE	NA	NA	NA
KIR3DL1	B_naive	0.002	FALSE	NA	NA	NA
CFAP54	B_naive	0.002	FALSE	NA	NA	NA
CDHR3	B_naive	0.0018	FALSE	NA	NA	NA
SCGB1A1	B_naive	0.0012	FALSE	NA	NA	NA
KLRC1	B_naive	0.0011	FALSE	NA	NA	NA
SELE	B_naive	8e-04	FALSE	NA	NA	NA
ODAM	B_naive	-0.0001	FALSE	NA	NA	NA
SERPINE2	B_naive	-0.0003	FALSE	NA	NA	NA
ANXA2R	B_naive	-0.0005	FALSE	NA	NA	NA
FAM83D	B_naive	-0.001	FALSE	NA	NA	NA
PYHIN1	B_naive	-0.0015	FALSE	NA	NA	NA
NOV	B_naive	-0.0016	FALSE	NA	NA	NA
THEMIS	B_naive	-0.0016	FALSE	NA	NA	NA
KIR3DL2	B_naive	-0.0017	FALSE	NA	NA	NA
IGFBP3	B_naive	-0.0025	FALSE	NA	NA	NA
DNAH9	B_naive	-0.0028	FALSE	NA	NA	NA
VIPR2	B_naive	-0.0029	FALSE	NA	NA	NA
CCL19	B_naive	-0.0032	TRUE	CCR7	0.2429	63
TXK	B_naive	-0.0032	FALSE	NA	NA	NA
COMP	B_naive	-0.0037	FALSE	NA	NA	NA
CHODL	B_naive	-0.0039	FALSE	NA	NA	NA
C15orf53	B_naive	-0.0039	FALSE	NA	NA	NA
MSMB	B_naive	-0.0039	FALSE	NA	NA	NA
IGFBP6	B_naive	-0.0041	FALSE	NA	NA	NA
LAX1	B_naive	-0.0043	FALSE	NA	NA	NA
NR4A3	B_naive	-0.0047	FALSE	NA	NA	NA
KLRC2	B_naive	-0.0047	FALSE	NA	NA	NA
GEM	B_naive	-0.0052	FALSE	NA	NA	NA
NUGGC	B_naive	-0.0052	FALSE	NA	NA	NA
TRAF1	B_naive	-0.0053	FALSE	NA	NA	NA
CD8B	B_naive	-0.0055	FALSE	NA	NA	NA
PTGDR	B_naive	-0.0057	FALSE	NA	NA	NA
TMIGD2	B_naive	-0.0059	FALSE	NA	NA	NA
GZMH	B_naive	-0.006	FALSE	NA	NA	NA
MMRN1	B_naive	-0.0063	FALSE	NA	NA	NA
MATN3	B_naive	-0.0068	FALSE	NA	NA	NA
KRT17	B_naive	-0.0071	FALSE	NA	NA	NA
XG	B_naive	-0.0072	FALSE	NA	NA	NA
CALB2	B_naive	-0.0076	FALSE	NA	NA	NA
MATN2	B_naive	-0.0077	FALSE	NA	NA	NA
NCAM1	B_naive	-0.0077	FALSE	NA	NA	NA
SLFN12L	B_naive	-0.0078	FALSE	NA	NA	NA
KIR3DX1	B_naive	-0.0082	FALSE	NA	NA	NA
TPSD1	B_naive	-0.0083	FALSE	NA	NA	NA
IL6	B_naive	-0.0084	FALSE	NA	NA	NA
TNFRSF9	B_naive	-0.0086	FALSE	NA	NA	NA
SIGLEC6	B_naive	-0.0086	FALSE	NA	NA	NA
GALNT15	B_naive	-0.0086	FALSE	NA	NA	NA
MYBL1	B_naive	-0.0088	FALSE	NA	NA	NA
IL12RB2	B_naive	-0.0089	FALSE	NA	NA	NA

## Sheet: Spearman_paracrine_signals
Putative_ligand	Target_cell_type	SPER_score	Known_paracrine_interaction	SPER_receptor	Receptor_fraction	Score_rank
FGG	AT2	0.2354	FALSE	NA	NA	NA
AGER	AT2	0.2092	FALSE	NA	NA	NA
MSLN	AT2	0.1994	FALSE	NA	NA	NA
A2M	AT2	0.1952	FALSE	NA	NA	NA
SERPING1	AT2	0.1831	FALSE	NA	NA	NA
INMT	AT2	0.1794	FALSE	NA	NA	NA
APOE	AT2	0.1777	TRUE	SORL1	0.0974	26
GPX3	AT2	0.1752	FALSE	NA	NA	NA
C1R	AT2	0.164	FALSE	NA	NA	NA
C1QC	AT2	0.1604	FALSE	NA	NA	NA
CEACAM6	AT2	0.1591	FALSE	NA	NA	NA
MYL9	AT2	0.1586	FALSE	NA	NA	NA
CHI3L1	AT2	0.1571	FALSE	NA	NA	NA
LTBP2	AT2	0.1554	FALSE	NA	NA	NA
RARRES2	AT2	0.1518	FALSE	NA	NA	NA
CLIC3	AT2	0.1512	FALSE	NA	NA	NA
CHI3L2	AT2	0.1494	FALSE	NA	NA	NA
FN1	AT2	0.1471	TRUE	ITGB6	0.6151	43
FN1	AT2	0.1471	TRUE	ITGA8	0.0595	43
NBL1	AT2	0.1439	FALSE	NA	NA	NA
TGM2	AT2	0.1429	FALSE	NA	NA	NA
IGLC2	AT2	0.1394	FALSE	NA	NA	NA
GSN	AT2	0.1392	FALSE	NA	NA	NA
CFD	AT2	0.1389	FALSE	NA	NA	NA
IGFBP4	AT2	0.1375	FALSE	NA	NA	NA
VWF	AT2	0.1355	FALSE	NA	NA	NA
C1QB	AT2	0.1353	FALSE	NA	NA	NA
FCN3	AT2	0.1344	FALSE	NA	NA	NA
ADIRF	AT2	0.1343	FALSE	NA	NA	NA
ESAM	AT2	0.134	FALSE	NA	NA	NA
SPARC	AT2	0.1313	FALSE	NA	NA	NA
TIMP3	AT2	0.1306	FALSE	NA	NA	NA
SAA1	AT2	0.1304	FALSE	NA	NA	NA
DCN	AT2	0.13	FALSE	NA	NA	NA
MFGE8	AT2	0.1281	FALSE	NA	NA	NA
TCF21	AT2	0.1278	FALSE	NA	NA	NA
ADH1B	AT2	0.1253	FALSE	NA	NA	NA
ACP5	AT2	0.1241	FALSE	NA	NA	NA
APOD	AT2	0.1238	TRUE	LEPR	0.0728	77
BGN	AT2	0.122	FALSE	NA	NA	NA
IGHA1	AT2	0.1214	FALSE	NA	NA	NA
TNXB	AT2	0.1193	FALSE	NA	NA	NA
IGFBP7	AT2	0.1188	FALSE	NA	NA	NA
GPNMB	AT2	0.1174	FALSE	NA	NA	NA
COL4A2	AT2	0.1164	FALSE	NA	NA	NA
LUM	AT2	0.1164	FALSE	NA	NA	NA
IL32	AT2	0.1156	FALSE	NA	NA	NA
HMOX1	AT2	0.114	FALSE	NA	NA	NA
IGHG3	AT2	0.1131	FALSE	NA	NA	NA
MMP2	AT2	0.1128	TRUE	PECAM1	0.0511	91
CD163	AT2	0.1128	FALSE	NA	NA	NA
FBLN1	AT2	0.1126	FALSE	NA	NA	NA
C1QA	AT2	0.1118	FALSE	NA	NA	NA
PPP1R14A	AT2	0.1114	FALSE	NA	NA	NA
TIMP1	AT2	0.1099	FALSE	NA	NA	NA
COL6A2	AT2	0.1097	TRUE	ITGA1	0.0787	96
CYP1B1	AT2	0.1073	FALSE	NA	NA	NA
CD83	AT2	0.1068	FALSE	NA	NA	NA
PIK3IP1	AT2	0.1054	FALSE	NA	NA	NA
COL6A1	AT2	0.1048	TRUE	ITGA1	0.0787	100
CSRP1	AT2	0.1039	FALSE	NA	NA	NA
PLCG2	Macro_alv	0.1714	FALSE	NA	NA	NA
SPARCL1	Macro_alv	0.0963	FALSE	NA	NA	NA
HBA2	Macro_alv	0.0912	FALSE	NA	NA	NA
CPE	Macro_alv	0.0843	FALSE	NA	NA	NA
HBB	Macro_alv	0.0751	FALSE	NA	NA	NA
MTRNR2L8	Macro_alv	0.0741	FALSE	NA	NA	NA
MGP	Macro_alv	0.0683	FALSE	NA	NA	NA
HBA1	Macro_alv	0.0674	FALSE	NA	NA	NA
NEXN	Macro_alv	0.066	FALSE	NA	NA	NA
AKAP12	Macro_alv	0.0659	FALSE	NA	NA	NA
IGKC	Macro_alv	0.0631	FALSE	NA	NA	NA
RGS2	Macro_alv	0.0594	FALSE	NA	NA	NA
MYH10	Macro_alv	0.0592	FALSE	NA	NA	NA
MYH11	Macro_alv	0.0591	FALSE	NA	NA	NA
SELL	Macro_alv	0.057	FALSE	NA	NA	NA
CALD1	Macro_alv	0.0542	FALSE	NA	NA	NA
CFH	Macro_alv	0.0526	FALSE	NA	NA	NA
FMO2	Macro_alv	0.0525	FALSE	NA	NA	NA
LILRB1	Macro_alv	0.052	FALSE	NA	NA	NA
SLC40A1	Macro_alv	0.051	FALSE	NA	NA	NA
HIST1H1D	Macro_alv	0.0509	FALSE	NA	NA	NA
CAMK2N1	Macro_alv	0.0484	FALSE	NA	NA	NA
WIF1	Macro_alv	0.0477	FALSE	NA	NA	NA
FILIP1L	Macro_alv	0.0476	FALSE	NA	NA	NA
USP53	Macro_alv	0.047	FALSE	NA	NA	NA
CDCA7	Macro_alv	0.0443	FALSE	NA	NA	NA
MS4A2	Macro_alv	0.0439	FALSE	NA	NA	NA
BIN2	Macro_alv	0.0427	FALSE	NA	NA	NA
THEMIS	Macro_alv	0.0421	FALSE	NA	NA	NA
DKK2	Macro_alv	0.0419	FALSE	NA	NA	NA
BAG3	Macro_alv	0.0404	FALSE	NA	NA	NA
ERRFI1	Macro_alv	0.0399	FALSE	NA	NA	NA
MFAP4	Macro_alv	0.0399	FALSE	NA	NA	NA
SNX22	Macro_alv	0.0395	FALSE	NA	NA	NA
CPA3	Macro_alv	0.0395	FALSE	NA	NA	NA
CALB2	Macro_alv	0.0388	FALSE	NA	NA	NA
RSPO3	Macro_alv	0.0383	TRUE	LGR5	0.1889	66
PCDH17	Macro_alv	0.0381	FALSE	NA	NA	NA
CA4	Macro_alv	0.0375	FALSE	NA	NA	NA
KIT	Macro_alv	0.0372	FALSE	NA	NA	NA
GUCY1A2	Macro_alv	0.037	FALSE	NA	NA	NA
FCRL6	Macro_alv	0.0367	FALSE	NA	NA	NA
ITGBL1	Macro_alv	0.0362	FALSE	NA	NA	NA
CTSW	Macro_alv	0.0353	FALSE	NA	NA	NA
EDNRB	Macro_alv	0.0349	FALSE	NA	NA	NA
GJA5	Macro_alv	0.0344	FALSE	NA	NA	NA
TOP2A	Macro_alv	0.0343	FALSE	NA	NA	NA
SFRP1	Macro_alv	0.034	FALSE	NA	NA	NA
ANKRD29	Macro_alv	0.0337	FALSE	NA	NA	NA
KLRF1	Macro_alv	0.0335	FALSE	NA	NA	NA
IGSF21	Macro_alv	0.0332	FALSE	NA	NA	NA
MT1F	Macro_alv	0.0327	FALSE	NA	NA	NA
CCR6	Macro_alv	0.0326	FALSE	NA	NA	NA
ANXA2R	Macro_alv	0.0324	FALSE	NA	NA	NA
NLRP3	Macro_alv	0.0322	FALSE	NA	NA	NA
IGFBP5	Macro_alv	0.0315	FALSE	NA	NA	NA
PIK3R1	Macro_alv	0.0315	FALSE	NA	NA	NA
CAMK4	Macro_alv	0.0313	FALSE	NA	NA	NA
IGFBP3	Macro_alv	0.0306	FALSE	NA	NA	NA
MATN3	Macro_alv	0.0303	FALSE	NA	NA	NA
PTPN22	Macro_alv	0.0302	FALSE	NA	NA	NA
GPX3	AT1	0.1795	FALSE	NA	NA	NA
AQP1	AT1	0.1578	FALSE	NA	NA	NA
A2M	AT1	0.1365	FALSE	NA	NA	NA
SLC6A4	AT1	0.1301	FALSE	NA	NA	NA
COL1A2	AT1	0.1272	TRUE	ITGA1	0.0662	7
PECAM1	AT1	0.12	FALSE	NA	NA	NA
IFI27	AT1	0.1117	FALSE	NA	NA	NA
LBH	AT1	0.1106	FALSE	NA	NA	NA
S100A9	AT1	0.109	TRUE	AGER	0.5243	13
CLDN5	AT1	0.1066	FALSE	NA	NA	NA
TMEM100	AT1	0.1063	FALSE	NA	NA	NA
HBA2	AT1	0.1061	FALSE	NA	NA	NA
ADGRL2	AT1	0.0999	FALSE	NA	NA	NA
CALCRL	AT1	0.0991	FALSE	NA	NA	NA
CAMK2N1	AT1	0.0984	FALSE	NA	NA	NA
SFTPA2	AT1	0.0969	FALSE	NA	NA	NA
HBA1	AT1	0.0965	FALSE	NA	NA	NA
S100A8	AT1	0.0959	TRUE	AGER	0.5243	22
MNDA	AT1	0.0945	FALSE	NA	NA	NA
PDK4	AT1	0.0937	FALSE	NA	NA	NA
PCDH17	AT1	0.0934	FALSE	NA	NA	NA
ADH1B	AT1	0.0927	FALSE	NA	NA	NA
AOC3	AT1	0.0926	FALSE	NA	NA	NA
DCN	AT1	0.0921	FALSE	NA	NA	NA
TBX3	AT1	0.09	FALSE	NA	NA	NA
IL7R	AT1	0.09	FALSE	NA	NA	NA
PRELP	AT1	0.0867	FALSE	NA	NA	NA
THBD	AT1	0.0865	FALSE	NA	NA	NA
INMT	AT1	0.0863	FALSE	NA	NA	NA
C1QA	AT1	0.0862	FALSE	NA	NA	NA
VCAN	AT1	0.0841	FALSE	NA	NA	NA
NID1	AT1	0.0836	FALSE	NA	NA	NA
KLF2	AT1	0.0816	FALSE	NA	NA	NA
SPARC	AT1	0.0811	FALSE	NA	NA	NA
EGFL7	AT1	0.0784	FALSE	NA	NA	NA
FCN3	AT1	0.0779	FALSE	NA	NA	NA
SLCO2A1	AT1	0.0773	FALSE	NA	NA	NA
HES1	AT1	0.0755	FALSE	NA	NA	NA
ETS1	AT1	0.0751	FALSE	NA	NA	NA
EDN1	AT1	0.0739	FALSE	NA	NA	NA
PTPRB	AT1	0.0729	FALSE	NA	NA	NA
HPGD	AT1	0.0719	FALSE	NA	NA	NA
VWF	AT1	0.0718	FALSE	NA	NA	NA
GPC3	AT1	0.0714	FALSE	NA	NA	NA
FBLN1	AT1	0.071	FALSE	NA	NA	NA
ACVRL1	AT1	0.0708	FALSE	NA	NA	NA
TFPI	AT1	0.0707	TRUE	F3	0.2666	58
FHL1	AT1	0.0706	FALSE	NA	NA	NA
GNG11	AT1	0.0705	FALSE	NA	NA	NA
RGS2	AT1	0.0692	FALSE	NA	NA	NA
FBLN5	AT1	0.0685	FALSE	NA	NA	NA
RAMP3	AT1	0.0679	FALSE	NA	NA	NA
SFTPA1	AT1	0.0664	FALSE	NA	NA	NA
HECW2	AT1	0.0664	FALSE	NA	NA	NA
WARS	AT1	0.0664	FALSE	NA	NA	NA
PLCG2	AT1	0.0664	FALSE	NA	NA	NA
TBX2	AT1	0.0656	FALSE	NA	NA	NA
IL1R2	AT1	0.0649	FALSE	NA	NA	NA
CA4	AT1	0.0648	FALSE	NA	NA	NA
SVEP1	AT1	0.0641	FALSE	NA	NA	NA
AKAP12	AT1	0.0638	FALSE	NA	NA	NA
RGS5	AT1	0.0637	FALSE	NA	NA	NA
FPR1	AT1	0.0637	FALSE	NA	NA	NA
ABCA6	AT1	0.0636	FALSE	NA	NA	NA
CLEC14A	AT1	0.0622	FALSE	NA	NA	NA
TM4SF1	AT1	0.0618	FALSE	NA	NA	NA
ROBO4	AT1	0.0616	FALSE	NA	NA	NA
MYH10	AT1	0.0612	FALSE	NA	NA	NA
GBP4	AT1	0.0611	FALSE	NA	NA	NA
MAMDC2	AT1	0.0611	FALSE	NA	NA	NA
ADRB1	AT1	0.0603	FALSE	NA	NA	NA
TMEM204	AT1	0.0594	FALSE	NA	NA	NA
IFITM3	AT1	0.0586	FALSE	NA	NA	NA
PDGFRA	AT1	0.0585	FALSE	NA	NA	NA
SERPINE1	AT1	0.0578	FALSE	NA	NA	NA
CD14	AT1	0.0576	FALSE	NA	NA	NA
BTNL9	AT1	0.0573	FALSE	NA	NA	NA
ACE	AT1	0.0564	FALSE	NA	NA	NA
KLRD1	AT1	0.0562	FALSE	NA	NA	NA
ROBO2	AT1	0.0557	FALSE	NA	NA	NA
FLT1	AT1	0.0553	FALSE	NA	NA	NA
CTGF	AT1	0.0549	FALSE	NA	NA	NA
CTNNAL1	AT1	0.0547	FALSE	NA	NA	NA
SLC40A1	AT1	0.0546	FALSE	NA	NA	NA
PCAT19	AT1	0.0546	FALSE	NA	NA	NA
MYH11	B_memory	0.0544	FALSE	NA	NA	NA
RSPO3	B_memory	0.0501	TRUE	LGR5	0.0913	2
SPAG6	B_memory	0.0366	FALSE	NA	NA	NA
DOC2A	B_memory	0.029	FALSE	NA	NA	NA
C12orf75	B_memory	0.0283	FALSE	NA	NA	NA
PI15	B_memory	0.0229	FALSE	NA	NA	NA
LAIR2	B_memory	0.0222	FALSE	NA	NA	NA
RSPH9	B_memory	0.0207	FALSE	NA	NA	NA
CLDN10	B_memory	0.0202	FALSE	NA	NA	NA
FDCSP	B_memory	0.0201	FALSE	NA	NA	NA
GNAO1	B_memory	0.0196	FALSE	NA	NA	NA
TRAT1	B_memory	0.0195	FALSE	NA	NA	NA
SFRP1	B_memory	0.0191	FALSE	NA	NA	NA
SERPINE2	B_memory	0.0191	FALSE	NA	NA	NA
EDN2	B_memory	0.0187	FALSE	NA	NA	NA
PZP	B_memory	0.0174	FALSE	NA	NA	NA
COL11A2	B_memory	0.0158	FALSE	NA	NA	NA
CFAP53	B_memory	0.0148	FALSE	NA	NA	NA
CCR4	B_memory	0.0146	FALSE	NA	NA	NA
SELE	B_memory	0.0144	FALSE	NA	NA	NA
TBX21	B_memory	0.0142	FALSE	NA	NA	NA
MEDAG	B_memory	0.0142	FALSE	NA	NA	NA
NCR1	B_memory	0.0141	FALSE	NA	NA	NA
KLRC1	B_memory	0.0139	FALSE	NA	NA	NA
PI16	B_memory	0.0139	FALSE	NA	NA	NA
KIR3DL1	B_memory	0.0135	FALSE	NA	NA	NA
AK5	B_memory	0.0117	FALSE	NA	NA	NA
PYHIN1	B_memory	0.0103	FALSE	NA	NA	NA
CDH19	B_memory	0.0102	FALSE	NA	NA	NA
CARMN	B_memory	0.0094	FALSE	NA	NA	NA
GPR174	B_memory	0.0084	FALSE	NA	NA	NA
CDHR3	B_memory	0.008	FALSE	NA	NA	NA
ZNF831	B_memory	0.0076	FALSE	NA	NA	NA
NOV	B_memory	0.0074	FALSE	NA	NA	NA
TPSD1	B_memory	0.007	FALSE	NA	NA	NA
CFAP54	B_memory	0.0065	FALSE	NA	NA	NA
FAM83D	B_memory	0.0057	FALSE	NA	NA	NA
SCGB1A1	B_memory	0.0057	FALSE	NA	NA	NA
ODAM	B_memory	0.0056	FALSE	NA	NA	NA
SDS	B_memory	0.0052	FALSE	NA	NA	NA
VIPR2	B_memory	0.0042	FALSE	NA	NA	NA
LAX1	B_memory	0.0038	FALSE	NA	NA	NA
C15orf53	B_memory	0.0037	FALSE	NA	NA	NA
XG	B_memory	0.0035	FALSE	NA	NA	NA
ANXA2R	B_memory	0.0032	FALSE	NA	NA	NA
MATN2	B_memory	0.0031	FALSE	NA	NA	NA
MMP10	B_memory	0.003	FALSE	NA	NA	NA
CARD11	B_memory	0.003	FALSE	NA	NA	NA
ADAM12	B_memory	0.0028	FALSE	NA	NA	NA
HIST1H1D	B_memory	0.0022	FALSE	NA	NA	NA
PTGIS	B_memory	0.0017	FALSE	NA	NA	NA
TXK	B_memory	0.0016	FALSE	NA	NA	NA
THEMIS	B_memory	0.0016	FALSE	NA	NA	NA
LMOD1	B_memory	0.0015	FALSE	NA	NA	NA
CCDC78	B_memory	0.0013	FALSE	NA	NA	NA
IGHD	B_memory	0.0013	FALSE	NA	NA	NA
NELL2	B_memory	0.0012	FALSE	NA	NA	NA
NUGGC	B_memory	7e-04	FALSE	NA	NA	NA
CD8B	B_memory	4e-04	FALSE	NA	NA	NA
KIR3DL2	B_memory	3e-04	FALSE	NA	NA	NA
SLC4A10	B_memory	1e-04	FALSE	NA	NA	NA
DNAH9	B_memory	-0.0003	FALSE	NA	NA	NA
FCRL5	B_memory	-0.0003	FALSE	NA	NA	NA
TAF4B	B_memory	-0.0004	FALSE	NA	NA	NA
MYOC	B_memory	-0.0005	FALSE	NA	NA	NA
CD226	B_memory	-0.0008	FALSE	NA	NA	NA
PTGDR	B_memory	-0.0008	FALSE	NA	NA	NA
DES	B_memory	-0.001	FALSE	NA	NA	NA
IL6	B_memory	-0.0013	FALSE	NA	NA	NA
NR4A3	B_memory	-0.0016	FALSE	NA	NA	NA
KLRC2	B_memory	-0.0016	FALSE	NA	NA	NA
ABCA13	B_memory	-0.0018	FALSE	NA	NA	NA
ERICH3	B_memory	-0.0019	FALSE	NA	NA	NA
SCML4	B_memory	-0.002	FALSE	NA	NA	NA
MYBL1	B_memory	-0.0021	FALSE	NA	NA	NA
CXCL6	B_memory	-0.0025	FALSE	NA	NA	NA
CCL19	B_memory	-0.003	TRUE	CCR7	0.255	84
CXCL14	B_memory	-0.0032	TRUE	CXCR4	0.6874	85
COMP	B_memory	-0.0034	FALSE	NA	NA	NA
SLFN12L	B_memory	-0.0035	FALSE	NA	NA	NA
CCR6	B_memory	-0.0037	FALSE	NA	NA	NA
NCR3	B_memory	-0.0042	FALSE	NA	NA	NA
IGF1	B_memory	-0.0045	FALSE	NA	NA	NA
ASPM	B_memory	-0.0049	FALSE	NA	NA	NA
GEM	B_memory	-0.005	FALSE	NA	NA	NA
CHODL	B_memory	-0.0051	FALSE	NA	NA	NA
CFAP46	B_memory	-0.006	FALSE	NA	NA	NA
CCL4L2	B_memory	-0.006	FALSE	NA	NA	NA
CLNK	B_memory	-0.0065	FALSE	NA	NA	NA
MMRN1	B_memory	-0.0066	FALSE	NA	NA	NA
GALNT15	B_memory	-0.0068	FALSE	NA	NA	NA
SIGLEC6	B_memory	-0.0069	FALSE	NA	NA	NA
TNFRSF9	B_memory	-0.0074	FALSE	NA	NA	NA
MYH11	B_naive	0.0445	FALSE	NA	NA	NA
RSPO3	B_naive	0.0403	TRUE	LGR5	0.0799	2
SPAG6	B_naive	0.0363	FALSE	NA	NA	NA
DOC2A	B_naive	0.029	FALSE	NA	NA	NA
CLDN10	B_naive	0.0252	FALSE	NA	NA	NA
PI15	B_naive	0.0213	FALSE	NA	NA	NA
EDN2	B_naive	0.0203	FALSE	NA	NA	NA
GNAO1	B_naive	0.02	FALSE	NA	NA	NA
C12orf75	B_naive	0.0199	FALSE	NA	NA	NA
PZP	B_naive	0.0179	FALSE	NA	NA	NA
COL11A2	B_naive	0.0163	FALSE	NA	NA	NA
FDCSP	B_naive	0.0155	FALSE	NA	NA	NA
LAIR2	B_naive	0.0153	FALSE	NA	NA	NA
RSPH9	B_naive	0.0152	FALSE	NA	NA	NA
CCR4	B_naive	0.0149	FALSE	NA	NA	NA
PI16	B_naive	0.0148	FALSE	NA	NA	NA
TBX21	B_naive	0.014	FALSE	NA	NA	NA
SFRP1	B_naive	0.0132	FALSE	NA	NA	NA
AK5	B_naive	0.0132	FALSE	NA	NA	NA
CFAP53	B_naive	0.0132	FALSE	NA	NA	NA
MEDAG	B_naive	0.0124	FALSE	NA	NA	NA
SERPINE2	B_naive	0.0118	FALSE	NA	NA	NA
NCR1	B_naive	0.0116	FALSE	NA	NA	NA
KLRC1	B_naive	0.0115	FALSE	NA	NA	NA
TRAT1	B_naive	0.011	FALSE	NA	NA	NA
NOV	B_naive	0.0103	FALSE	NA	NA	NA
GPR174	B_naive	0.0102	FALSE	NA	NA	NA
SDS	B_naive	0.0086	FALSE	NA	NA	NA
KIR3DL1	B_naive	0.0082	FALSE	NA	NA	NA
SCGB1A1	B_naive	0.008	FALSE	NA	NA	NA
CDHR3	B_naive	0.0079	FALSE	NA	NA	NA
CFAP54	B_naive	0.0078	FALSE	NA	NA	NA
CDH19	B_naive	0.0071	FALSE	NA	NA	NA
SELE	B_naive	0.0061	FALSE	NA	NA	NA
CARMN	B_naive	0.0057	FALSE	NA	NA	NA
PYHIN1	B_naive	0.0038	FALSE	NA	NA	NA
FAM83D	B_naive	0.0034	FALSE	NA	NA	NA
TXK	B_naive	0.0026	FALSE	NA	NA	NA
KIR3DL2	B_naive	0.0025	FALSE	NA	NA	NA
LAX1	B_naive	0.0016	FALSE	NA	NA	NA
SLC4A10	B_naive	0.0013	FALSE	NA	NA	NA
C15orf53	B_naive	0.0011	FALSE	NA	NA	NA
DNAH9	B_naive	6e-04	FALSE	NA	NA	NA
MATN2	B_naive	5e-04	FALSE	NA	NA	NA
NELL2	B_naive	4e-04	FALSE	NA	NA	NA
ODAM	B_naive	3e-04	FALSE	NA	NA	NA
ZNF831	B_naive	3e-04	FALSE	NA	NA	NA
XG	B_naive	-0.0008	FALSE	NA	NA	NA
ANXA2R	B_naive	-0.0009	FALSE	NA	NA	NA
DES	B_naive	-0.001	FALSE	NA	NA	NA
CHODL	B_naive	-0.0011	FALSE	NA	NA	NA
VIPR2	B_naive	-0.0012	FALSE	NA	NA	NA
PTGDR	B_naive	-0.0018	FALSE	NA	NA	NA
IL6	B_naive	-0.0022	FALSE	NA	NA	NA
CD8B	B_naive	-0.0023	FALSE	NA	NA	NA
ADAM12	B_naive	-0.0024	FALSE	NA	NA	NA
NR4A3	B_naive	-0.0025	FALSE	NA	NA	NA
LMOD1	B_naive	-0.0025	FALSE	NA	NA	NA
KLRC2	B_naive	-0.0025	FALSE	NA	NA	NA
TPSD1	B_naive	-0.0028	FALSE	NA	NA	NA
NUGGC	B_naive	-0.0033	FALSE	NA	NA	NA
MSMB	B_naive	-0.0039	FALSE	NA	NA	NA
THEMIS	B_naive	-0.0041	FALSE	NA	NA	NA
GALNT15	B_naive	-0.0047	FALSE	NA	NA	NA
TAF4B	B_naive	-0.005	FALSE	NA	NA	NA
MYBL1	B_naive	-0.0052	FALSE	NA	NA	NA
SH2D1B	B_naive	-0.0052	FALSE	NA	NA	NA
SCML4	B_naive	-0.0058	FALSE	NA	NA	NA
SIGLEC6	B_naive	-0.0065	FALSE	NA	NA	NA
PTGIS	B_naive	-0.0067	FALSE	NA	NA	NA
KRT17	B_naive	-0.0067	FALSE	NA	NA	NA
MATN3	B_naive	-0.0068	FALSE	NA	NA	NA
CCL19	B_naive	-0.0069	TRUE	CCR7	0.2429	85
ABCA13	B_naive	-0.0069	FALSE	NA	NA	NA
CCR6	B_naive	-0.007	FALSE	NA	NA	NA
CLNK	B_naive	-0.0077	FALSE	NA	NA	NA
SLFN12L	B_naive	-0.0077	FALSE	NA	NA	NA
MYOC	B_naive	-0.008	FALSE	NA	NA	NA
NCAM1	B_naive	-0.0082	FALSE	NA	NA	NA
KIR3DX1	B_naive	-0.0085	FALSE	NA	NA	NA
COMP	B_naive	-0.0087	FALSE	NA	NA	NA
CD226	B_naive	-0.009	FALSE	NA	NA	NA
TNFRSF9	B_naive	-0.0093	FALSE	NA	NA	NA
CCL4L2	B_naive	-0.0095	FALSE	NA	NA	NA
CFAP46	B_naive	-0.0097	FALSE	NA	NA	NA
ASPM	B_naive	-0.0098	FALSE	NA	NA	NA
IL12RB2	B_naive	-0.0098	FALSE	NA	NA	NA
LINC00861	B_naive	-0.01	FALSE	NA	NA	NA
